# Supplementary material for: Employing an orthotopic model to study the role of epithelial-mesenchymal transition in bladder cancer metastasis
Source: Oncotarget. 2016 Aug 2;8(21):34205–22. doi: 10.18632/oncotarget.11009 (PMC5470961; doi:10.18632/oncotarget.11009)
Supplement: Supplementary file 2 [file oncotarget-08-34205-s002.xlsx]

## Sheet: Sheet1
UniqueID	Symbol	ACCESSION	Parametric p-value	FDR	Fold-change
ILMN_2163790	CGB5	NM_033043.1	< 1e-07	< 1e-07	5.07
ILMN_2044645	CGB1	NM_033377.1	< 1e-07	< 1e-07	3.98
ILMN_2398159	DKK3	NM_013253.4	< 1e-07	< 1e-07	0.41
ILMN_2268068	MAPKAP1	NM_001006618.1	< 1e-07	< 1e-07	1.92
ILMN_3246214	B3GNT1	NM_006876.2	< 1e-07	< 1e-07	0.49
ILMN_1765187	LHB	NM_000894.2	< 1e-07	< 1e-07	2.32
ILMN_1769883	IDE	NM_004969.1	< 1e-07	< 1e-07	1.64
ILMN_1815673	DKK3	NM_015881.5	< 1e-07	< 1e-07	0.43
ILMN_1813846	P2RX4	NM_002560.2	< 1e-07	< 1e-07	0.49
ILMN_1695590	ADRB2	NM_000024.4	< 1e-07	0.000364	3.36
ILMN_1671731	AVPI1	NM_021732.1	< 1e-07	0.000364	0.41
ILMN_1787567	TSC22D1	NM_006022.2	1e-07	0.000364	0.43
ILMN_1739103	MPZL1	NM_003953.4	2e-07	0.000592	1.82
ILMN_1704656	PPP2R1B	NM_181699.2	2e-07	0.000592	1.75
ILMN_1814213	PQLC3	NM_152391.3	3e-07	0.00071	0.47
ILMN_2318430	EIF5	NM_001969.3	3e-07	0.00071	1.88
ILMN_1655702	ABHD5	NM_016006.3	3e-07	0.00071	1.65
ILMN_1784780	CIC	NM_015125.3	3e-07	0.00071	0.4
ILMN_1654112	PARD6A	NM_001037281.1	4e-07	0.00086	0.41
ILMN_1726222	FLOT2	NM_004475.2	4e-07	0.00086	0.38
ILMN_1769520	UBE2L6	NM_004223.3	5e-07	0.000986	0.47
ILMN_1785095	ATP6V0E2	NM_145230.2	5e-07	0.000986	0.53
ILMN_1663866	TGFBI	NM_000358.1	6e-07	0.00114	3.21
ILMN_1667162	NKX3-1	NM_006167.2	7e-07	0.00127	1.75
ILMN_1773567	LAMA5	NM_005560.3	8e-07	0.00131	0.46
ILMN_2133675	SGSH	NM_000199.2	8e-07	0.00131	0.48
ILMN_1715384	B3GNT6	NM_006876.1	9e-07	0.00142	0.47
ILMN_1718063	LIPA	NM_000235.2	1e-06	0.00153	0.61
ILMN_1679322	SH2D4A	NM_022071.2	1.1e-06	0.00153	1.9
ILMN_1656293	GOSR2	NM_004287.3	1.1e-06	0.00153	1.93
ILMN_1658624	UBXN6	NM_025241.1	1.2e-06	0.00158	0.56
ILMN_1716441	SNORD4A	NR_000010.1	1.3e-06	0.00158	2.25
ILMN_1756992	MUC1	NM_001044391.1	1.3e-06	0.00158	0.44
ILMN_1742889	WDR77	NM_024102.2	1.3e-06	0.00158	1.56
ILMN_2327346	SSBP4	NM_032627.2	1.4e-06	0.00158	0.46
ILMN_3247556	C8orf73	NM_001100878.1	1.4e-06	0.00158	1.65
ILMN_3242196	LOC100132728	XM_001719378.1	1.4e-06	0.00158	1.59
ILMN_1660067	LOC728285	XM_001127070.1	1.6e-06	0.00172	3.19
ILMN_1730957	NBPF10	XM_930703.1	1.6e-06	0.00172	1.73
ILMN_1704024	TMEM160	NM_017854.1	1.7e-06	0.00175	0.44
ILMN_1671928	PROS1	NM_000313.1	1.7e-06	0.00175	0.52
ILMN_1755123	GBA	NM_001005742.1	1.9e-06	0.00191	0.5
ILMN_1719695	NFKBIZ	NM_001005474.1	2.1e-06	0.00193	2.05
ILMN_1710752	NAPRT1	NM_145201.3	2.2e-06	0.00193	2.03
ILMN_1813604	NDUFB7	NM_004146.4	2.2e-06	0.00193	0.56
ILMN_1801934	SERTAD3	NM_013368.2	2.2e-06	0.00193	0.53
ILMN_1699676	C14orf147	NM_138288.3	2.3e-06	0.00193	0.67
ILMN_1739441	GANAB	NM_198334.1	2.3e-06	0.00193	0.6
ILMN_1733799	FAM195B	NM_207368.3	2.4e-06	0.00193	0.42
ILMN_1767475	CERK	NM_022766.4	2.4e-06	0.00193	1.67
ILMN_1680320	GBX2	NM_001485.2	2.4e-06	0.00193	2.2
ILMN_1663541	B4GALT7	NM_007255.1	2.7e-06	0.00213	0.61
ILMN_2413158	PODXL	NM_001018111.1	3e-06	0.00229	2.02
ILMN_1679995	MPP6	NM_016447.2	3.6e-06	0.00262	1.58
ILMN_2325610	AKT3	NM_181690.1	3.6e-06	0.00262	1.59
ILMN_3239603	LOC727967	XM_001714069.1	3.8e-06	0.00271	1.54
ILMN_1712095	FOXO4	NM_005938.2	3.9e-06	0.00271	0.29
ILMN_1730928	CDK5R1	NM_003885.2	4.8e-06	0.00311	1.53
ILMN_1719883	CYP4F11	NM_021187.2	4.8e-06	0.00311	0.45
ILMN_1810235	ATP6V1E2	NM_080653.3	4.9e-06	0.00313	1.59
ILMN_1788203	HEY1	NM_001040708.1	5.2e-06	0.00315	1.76
ILMN_1714335	RDH10	NM_172037.2	5.4e-06	0.00317	1.51
ILMN_2344373	MVP	NM_017458.2	5.6e-06	0.00319	0.39
ILMN_1659470	PBRM1	NM_181042.2	6.2e-06	0.00337	1.52
ILMN_1667050	PRPS1	NM_002764.2	6.3e-06	0.00337	1.67
ILMN_1802355	RBM18	NM_033117.2	6.4e-06	0.00337	1.65
ILMN_1758629	DONSON	NM_017613.2	6.4e-06	0.00337	1.58
ILMN_1669057	LOC642921	XM_927226.2	6.4e-06	0.00337	1.58
ILMN_1906158		AK057720	6.7e-06	0.00345	0.65
ILMN_1703140	NEDD4	NM_006154.2	6.7e-06	0.00345	2.28
ILMN_1769388	GJB2	NM_004004.4	7.1e-06	0.00355	0.37
ILMN_1799086	ZNF643	NM_023070.1	7.2e-06	0.00355	1.59
ILMN_1767068	SMAD6	NM_005585.3	7.2e-06	0.00355	3.54
ILMN_1727589	SULT2B1	NM_004605.2	7.4e-06	0.00361	0.41
ILMN_1751403	NUDT15	NM_018283.1	7.6e-06	0.00367	1.6
ILMN_1753613	HOXA5	NM_019102.2	7.9e-06	0.00378	0.38
ILMN_1711311	PODXL	NM_001018111.2	8.4e-06	0.0039	1.59
ILMN_1812031	PALM	NM_002579.2	8.6e-06	0.00395	0.41
ILMN_1773964	H1FX	NM_006026.2	8.8e-06	0.00397	0.45
ILMN_1742461	UAP1	NM_003115.3	8.9e-06	0.00397	2.09
ILMN_1710726	APOBEC3F	NM_145298.5	9.1e-06	0.00402	0.55
ILMN_1739428	IFIT2	NM_001547.4	9.5e-06	0.00416	0.49
ILMN_1654696	C15orf48	NM_032413.2	9.6e-06	0.00417	2.58
ILMN_1724480	AXIN2	NM_004655.2	9.7e-06	0.00417	0.52
ILMN_2310896	NLRP3	NM_004895.3	9.8e-06	0.00418	2.24
ILMN_1773801	TGFB1I1	NM_015927.3	1e-05	0.00419	0.61
ILMN_1762883	ECE2	NM_032331.3	1.02e-05	0.0042	1.69
ILMN_1805410	C15orf48	NM_032413.2	1.02e-05	0.0042	5.3
ILMN_1658448	KRTAP2-1	XM_926554.2	1.07e-05	0.00437	1.59
ILMN_1782611	LOC643870	XM_927140.1	1.08e-05	0.00437	0.11
ILMN_3249286	SNORD12C	NR_002433.1	1.09e-05	0.00437	1.84
ILMN_2397028	SERPINB8	NM_002640.3	1.11e-05	0.00441	1.86
ILMN_2080611	PDSS1	NM_014317.3	1.16e-05	0.00454	1.73
ILMN_1700681	CD99L2	NM_134445.2	1.2e-05	0.00454	0.53
ILMN_1805636	PGAP3	NM_033419.3	1.2e-05	0.00454	0.56
ILMN_3267451	GAPDHL6	XM_001726954.1	1.2e-05	0.00454	0.064
ILMN_1708805	NCOA3	NM_181659.1	1.22e-05	0.00458	0.46
ILMN_1711048	ZBTB17	NM_003443.1	1.23e-05	0.00458	0.63
ILMN_2209766	RHBDD1	NM_032276.2	1.27e-05	0.00462	1.62
ILMN_1703324	PDSS1	NM_014317.3	1.28e-05	0.00462	1.75
ILMN_1740938	APOE	NM_000041.2	1.28e-05	0.00462	0.042
ILMN_2130838	UTP11L	NM_016037.2	1.35e-05	0.00484	1.5
ILMN_2186061	PFKFB3	NM_004566.2	1.39e-05	0.00486	1.77
ILMN_1673363	CD97	NM_078481.2	1.43e-05	0.00486	0.5
ILMN_1752340	ARF5	NM_001662.2	1.44e-05	0.00486	0.49
ILMN_1810875	SYNGR1	NM_004711.3	1.45e-05	0.00486	0.59
ILMN_1737394	LMNA	NM_005572.3	1.47e-05	0.00486	0.54
ILMN_1687384	IFI6	NM_022873.2	1.48e-05	0.00486	0.31
ILMN_1888359		CF454867	1.49e-05	0.00486	0.56
ILMN_1805863	WDR81	NM_152348.1	1.49e-05	0.00486	0.42
ILMN_1667825	MLKL	NM_152649.1	1.49e-05	0.00486	1.66
ILMN_1706645	C6orf150	NM_138441.2	1.6e-05	0.00515	1.95
ILMN_1741465	PTPRH	NM_002842.2	1.6e-05	0.00515	0.45
ILMN_1760667	POLR3GL	NM_032305.1	1.61e-05	0.00515	0.45
ILMN_1711381	RFC3	NM_181558.2	1.63e-05	0.00518	1.72
ILMN_1780298	FAM86A	NM_201598.1	1.65e-05	0.00521	1.52
ILMN_2346573	PSME3	NM_005789.2	1.67e-05	0.00523	1.62
ILMN_2413508	CD97	NM_001784.3	1.68e-05	0.00523	0.44
ILMN_1714700	TRIB2	NM_021643.1	1.72e-05	0.00531	0.31
ILMN_1707720	SLC1A5	NM_005628.1	1.74e-05	0.00531	1.76
ILMN_1758090	BCCIP	NM_078469.1	1.77e-05	0.00537	1.78
ILMN_1812940	TRMT1	NM_017722.2	1.91e-05	0.00565	1.55
ILMN_2207539	RPS17	NM_001021.3	1.93e-05	0.00567	0.56
ILMN_1726786	TNRC6B	NM_015088.2	1.94e-05	0.00567	0.58
ILMN_1742382	RIMS3	NM_014747.2	1.97e-05	0.00572	0.49
ILMN_1798496	HOXB8	NM_024016.3	1.99e-05	0.00574	0.49
ILMN_1705407	NOP56	NM_006392.2	2e-05	0.00574	1.71
ILMN_2388142	CD99L2	NM_134445.2	2.06e-05	0.00585	0.53
ILMN_1712914	SEMA6B	NM_032108.2	2.08e-05	0.00585	0.45
ILMN_2061732	YRDC	NM_024640.3	2.09e-05	0.00585	1.78
ILMN_2221046	GM2A	NM_000405.3	2.1e-05	0.00585	0.51
ILMN_1810116	INPP5B	NM_005540.2	2.22e-05	0.00614	0.51
ILMN_1659688	LGALS3BP	NM_005567.2	2.27e-05	0.0062	0.32
ILMN_2323848	PARD6A	NM_016948.2	2.31e-05	0.00625	0.45
ILMN_1743397	PIGW	NM_178517.3	2.44e-05	0.00652	2.45
ILMN_1659786	CCDC76	NM_019083.1	2.47e-05	0.00657	1.59
ILMN_1695759	AMDHD2	NM_015944.2	2.51e-05	0.00664	0.57
ILMN_1731064	CABC1	NM_020247.4	2.56e-05	0.00672	0.55
ILMN_1761939	TIPIN	NM_017858.1	2.58e-05	0.00672	1.87
ILMN_1768662	UCK2	NM_012474.3	2.6e-05	0.00672	1.52
ILMN_3233205	SNHG7	NR_003672.2	2.64e-05	0.00679	1.7
ILMN_1657746	BPHL	NM_004332.1	2.7e-05	0.00689	0.58
ILMN_1686968	ZNF362	NM_152493.2	2.78e-05	0.00689	0.41
ILMN_1658472	APH1A	NM_001077628.1	2.83e-05	0.00698	0.52
ILMN_1783285	CTPS	NM_001905.1	2.87e-05	0.00704	1.53
ILMN_1713934	LITAF	NM_004862.2	2.9e-05	0.00707	0.63
ILMN_1675268	LRP4	NM_002334.1	2.95e-05	0.00716	1.54
ILMN_1692177	TSC22D1	NM_006022.2	3.13e-05	0.00744	0.34
ILMN_1702835	SH3BGRL	NM_003022.1	3.21e-05	0.00752	0.58
ILMN_1657332	CCDC85B	NM_006848.2	3.25e-05	0.00758	0.49
ILMN_1662557	MAP7D3	NM_024597.2	3.31e-05	0.00768	1.52
ILMN_1682636	CXCL2	NM_002089.3	3.35e-05	0.0077	3.3
ILMN_1761540	SEMA3F	NM_004186.2	3.38e-05	0.00771	0.53
ILMN_1806907	PAWR	NM_002583.2	3.39e-05	0.00771	1.7
ILMN_1888609		BG120325	3.48e-05	0.00781	2.61
ILMN_1712026	NLRP3	NM_001079821.1	3.52e-05	0.00781	2.23
ILMN_1800975	PSME3	NM_005789.2	3.53e-05	0.00781	1.6
ILMN_1797332	NARS2	NM_024678.3	3.55e-05	0.00781	1.57
ILMN_1862018	ATXN7L3	NM_001098833.1	3.6e-05	0.00789	0.55
ILMN_2096784	TFAP2C	NM_003222.3	3.64e-05	0.0079	0.47
ILMN_3298716	LOC729231	XR_038105.1	3.71e-05	0.008	1.97
ILMN_3200465	LOC100132724	XR_038792.1	3.72e-05	0.008	1.55
ILMN_1752455	DOCK5	NM_024940.6	3.76e-05	0.00802	1.57
ILMN_1810228	TTF2	NM_003594.3	3.77e-05	0.00802	1.58
ILMN_1680738	C5orf13	NM_004772.1	3.8e-05	0.00803	0.51
ILMN_1709809	NHP2L1	NM_005008.2	3.85e-05	0.00803	1.61
ILMN_1808110	TCEB3	NM_003198.1	3.85e-05	0.00803	1.61
ILMN_2371911	MUC1	NM_001044390.1	3.85e-05	0.00803	0.51
ILMN_1671565	RNASET2	NM_003730.3	3.97e-05	0.00807	0.53
ILMN_2351611	UBQLN1	NM_053067.1	3.97e-05	0.00807	1.51
ILMN_1749078	TIMP2	NM_003255.4	3.99e-05	0.00807	0.42
ILMN_1691097	HSP90AA1	NM_001017963.2	4.09e-05	0.0082	1.85
ILMN_2399264		NM_145800.2	4.09e-05	0.0082	0.48
ILMN_1844611		AI792205	4.3e-05	0.00859	1.76
ILMN_1789364	ZNF789	NM_213603.2	4.34e-05	0.00863	1.54
ILMN_2053921	CAPZB	NM_004930.2	4.44e-05	0.0087	0.61
ILMN_1730734	TMEM205	NM_198536.1	4.53e-05	0.00874	0.56
ILMN_1830462	XYLT1	NM_022166.3	4.55e-05	0.00874	2.82
ILMN_1783075	C6orf167	NM_198468.2	4.56e-05	0.00874	1.64
ILMN_1707695	IFIT1	NM_001548.3	4.56e-05	0.00874	0.38
ILMN_1679476	GART	NM_000819.3	4.62e-05	0.00882	1.67
ILMN_1692865	VPS37D	NM_001077621.1	4.65e-05	0.00884	0.55
ILMN_2379393	ASL	NM_001024943.1	4.69e-05	0.00888	1.53
ILMN_1792495	AHNAK	NM_001620.1	4.74e-05	0.00894	0.43
ILMN_1713875	NME1	NM_198175.1	4.83e-05	0.00903	1.7
ILMN_2296950	APOBEC3F	NM_001006666.1	4.88e-05	0.00909	0.48
ILMN_1752199	LHPP	NM_022126.2	4.95e-05	0.00915	0.39
ILMN_1711005	CDC25A	NM_001789.2	4.95e-05	0.00915	1.75
ILMN_1684278	SNORD38A	NR_001456.1	5e-05	0.00921	1.94
ILMN_1657837	ZC3H8	NM_032494.1	5.04e-05	0.00921	1.59
ILMN_2340721	TMEM134	NM_001078651.1	5.28e-05	0.00961	0.58
ILMN_2067708	TFB2M	NM_022366.1	5.34e-05	0.00966	1.55
ILMN_1719864	PACS2	NM_015197.1	5.35e-05	0.00966	0.57
ILMN_1681543	RHBDD1	NM_032276.2	5.42e-05	0.00975	1.63
ILMN_1739690	NPFFR2	NM_004885.1	5.51e-05	0.0098	2.08
ILMN_1742450	TAPBP	NM_003190.3	5.54e-05	0.0098	0.46
ILMN_2263718	SPAG9	NM_003971.3	5.56e-05	0.0098	1.69
ILMN_2364110	GBA	NM_001005742.1	5.57e-05	0.0098	0.57
ILMN_2203891	SMAD7	NM_005904.2	5.66e-05	0.00985	2.71
ILMN_1787762	HEATR1	NM_018072.4	5.69e-05	0.00986	1.53
ILMN_2189842	SNORA10	NR_002327.1	5.79e-05	0.00993	1.65
ILMN_1662340	ZNF358	NM_018083.4	5.87e-05	0.00999	0.5
ILMN_1798212	LLGL1	NM_004140.3	5.9e-05	0.01	0.47
ILMN_1769810	ARL6IP5	NM_006407.3	5.96e-05	0.0101	0.63
ILMN_1674243	TFRC	NM_003234.1	6.01e-05	0.0101	2.7
ILMN_1667561	IFRD1	NM_001550.2	6.06e-05	0.0101	1.92
ILMN_1672094	DLX1	NM_178120.4	6.22e-05	0.0103	2.02
ILMN_1780057	RENBP	NM_002910.4	6.23e-05	0.0103	0.24
ILMN_1789614	TPT1	NM_003295.2	6.28e-05	0.0104	0.52
ILMN_1778523	KLF9	NM_001206.2	6.31e-05	0.0104	0.58
ILMN_1701169	HP1BP3	NM_016287.3	6.48e-05	0.0105	1.76
ILMN_1889752		AJ420516	6.59e-05	0.0106	1.5
ILMN_1705310	VEZF1	NM_007146.2	6.81e-05	0.0109	0.65
ILMN_1731224	PARP9	NM_031458.1	6.89e-05	0.0109	0.56
ILMN_2321064	BAX	NM_138765.2	6.92e-05	0.0109	0.43
ILMN_1811470	PLEK2	NM_016445.1	6.92e-05	0.0109	2.26
ILMN_1844593		AF176921	6.97e-05	0.0109	2.59
ILMN_1779381	SEC61A2	NM_018144.2	7.01e-05	0.0109	1.64
ILMN_2062370	NOL8	NM_017948.4	7.11e-05	0.0109	1.63
ILMN_2203896	SMAD7	NM_005904.2	7.11e-05	0.0109	2.43
ILMN_1714600	NAV3	NM_014903.4	7.12e-05	0.0109	2.03
ILMN_3248811	SNORA27	NR_002575.1	7.5e-05	0.0112	1.83
ILMN_1723729	RSL1D1	NM_015659.2	7.59e-05	0.0113	1.6
ILMN_1688702	PJA2	NM_014819.3	7.7e-05	0.0114	0.65
ILMN_1812096	CADM4	NM_145296.1	7.71e-05	0.0114	0.51
ILMN_1746148	LRRC33	NM_198565.1	7.88e-05	0.0115	0.22
ILMN_1708728	H2AFJ	NM_177925.2	7.91e-05	0.0115	0.52
ILMN_1840316		BC064139	7.94e-05	0.0115	1.56
ILMN_1723123	FGFR3	NM_022965.1	8.02e-05	0.0116	2.1
ILMN_1738832	SACS	NM_014363.3	8.06e-05	0.0116	1.61
ILMN_1768284	P2RY8	NM_178129.3	8.16e-05	0.0116	2.89
ILMN_3238274	BTBD2	NM_017797.3	8.27e-05	0.0117	0.41
ILMN_1796130	LOC221710	XM_927609.1	8.3e-05	0.0117	1.78
ILMN_1794056	DNAJB5	NM_012266.3	8.7e-05	0.0121	0.58
ILMN_1755808	LOC654194	XM_942669.1	8.77e-05	0.0121	0.52
ILMN_1725984	LOC728689	XM_001132505.1	8.77e-05	0.0121	1.61
ILMN_3191922	KRT8P9	XR_017231.2	8.96e-05	0.0123	1.52
ILMN_1793290	WDR60	NM_018051.3	8.99e-05	0.0123	0.63
ILMN_1801377	SLC29A4	NM_153247.1	9.04e-05	0.0123	0.5
ILMN_2328986	SREBF1	NM_004176.3	9.06e-05	0.0123	0.37
ILMN_1730202	MAGEF1	NM_022149.4	9.57e-05	0.0129	0.54
ILMN_1690295	LOC648343	XR_018327.1	9.74e-05	0.0131	0.31
ILMN_1772074	C19orf51	NM_178837.3	0.000104	0.0136	0.52
ILMN_2262044	PARP10	NM_032789.1	0.000107	0.0139	0.52
ILMN_3247781	LOC100132324	XR_039314.1	0.000107	0.0139	0.57
ILMN_2307851	NPFFR2	NM_053036.1	0.000109	0.0139	1.75
ILMN_2367681	SPAG1	NM_003114.3	0.000109	0.0139	2.06
ILMN_1729374	ETFB	NM_001985.2	0.00011	0.0139	0.32
ILMN_1657870	ABL2	NM_005158.3	0.00011	0.0139	1.97
ILMN_1789733	CLIP3	NM_015526.1	0.000116	0.0145	0.27
ILMN_2094396	LRRC8C	NM_032270.2	0.000117	0.0146	1.59
ILMN_1848552		BX537698	0.000118	0.0146	0.62
ILMN_2315289	PEX10	NM_002617.3	0.000118	0.0146	0.64
ILMN_1697409	TNFRSF14	NM_003820.2	0.000119	0.0147	0.53
ILMN_1714278	C9orf30	NM_080655.1	0.000121	0.0147	1.65
ILMN_1812559	SLC7A6	NM_001076785.1	0.000121	0.0147	1.78
ILMN_1652754	ZNF428	NM_182498.2	0.000125	0.015	0.47
ILMN_1661683	THRA	NM_003250.4	0.000126	0.0151	0.61
ILMN_3268564	C19orf60	NM_001100418.1	0.000126	0.0151	0.54
ILMN_1778360	PYGB	NM_002862.3	0.000127	0.0151	0.56
ILMN_1665526	TCEA2	NM_198723.1	0.000127	0.0151	0.53
ILMN_2182148	C2orf32	NM_015463.1	0.000127	0.0151	1.61
ILMN_1747870	CD3EAP	NM_012099.1	0.000128	0.0151	1.54
ILMN_1789944	PGAM5	XM_001126125.1	0.000128	0.0151	1.52
ILMN_1718303	PVRL2	NM_002856.2	0.000129	0.0151	0.54
ILMN_1678961	FRMD4A	NM_018027.3	0.000131	0.0153	1.69
ILMN_3251536	FAM127C	NM_001078173.1	0.000131	0.0153	0.55
ILMN_1683891	TFAP2C	NM_003222.3	0.000133	0.0154	0.54
ILMN_2172174	NP	NM_000270.1	0.000139	0.0159	1.96
ILMN_1720430	PPDPF	NM_024299.2	0.00014	0.0159	0.5
ILMN_1718960	SERPINB8	NM_198833.1	0.000142	0.0159	1.63
ILMN_1795251	SPARCL1	NM_004684.3	0.000142	0.0159	0.12
ILMN_1880406		AK024986	0.000142	0.0159	0.14
ILMN_1786189	MKI67IP	NM_032390.3	0.000143	0.0159	1.55
ILMN_1766916	RPAP3	NM_024604.1	0.000144	0.0159	1.64
ILMN_2214910	EPHB4	NM_004444.4	0.000148	0.0163	0.54
ILMN_1738093	TMEM118	NM_032814.2	0.000149	0.0163	0.64
ILMN_3243156	AHNAK2	NM_138420.2	0.000149	0.0163	0.48
ILMN_3307659	SFT2D2	NM_199344.2	0.000152	0.0164	1.54
ILMN_1665483	KIAA0020	NM_014878.4	0.000153	0.0164	1.72
ILMN_2350122	TRIM13	NM_001007278.1	0.000153	0.0164	0.59
ILMN_1716382	LOC387882	NM_207376.1	0.000153	0.0164	1.71
ILMN_2222880	SLC25A42	NM_178526.1	0.000153	0.0164	0.61
ILMN_3241798	SNORA41	NR_002590.1	0.000154	0.0165	1.62
ILMN_1734190	TCEAL3	NM_001006933.1	0.000155	0.0165	0.54
ILMN_1690464	TMEM20	NM_153226.1	0.000155	0.0165	1.87
ILMN_1861270		BX538295	0.000156	0.0165	1.66
ILMN_2387214	PALM	NM_002579.2	0.000159	0.0167	0.41
ILMN_1776094	PPCS	NM_024664.2	0.00016	0.0167	0.66
ILMN_1655433	BCKDHB	NM_000056.2	0.00016	0.0167	0.57
ILMN_2097793	ZBTB4	NM_020899.2	0.000163	0.0169	0.61
ILMN_1679267	TGM2	NM_198951.1	0.000164	0.0169	2.27
ILMN_1776602	RNASE4	NM_194431.1	0.000165	0.017	0.49
ILMN_1701413	PIGQ	NM_004204.2	0.000165	0.017	0.61
ILMN_1718070	CASP9	NM_032996.1	0.000165	0.017	0.65
ILMN_1671451	LOC654201	XM_940913.1	0.000168	0.0171	0.51
ILMN_1676563	HTRA1	NM_002775.3	0.000169	0.0171	0.56
ILMN_1743646	VASP	NM_003370.3	0.000169	0.0172	0.48
ILMN_1800787	RFTN1	NM_015150.1	0.000176	0.0176	2.02
ILMN_3247018	SNORA67	NR_002912.1	0.000177	0.0176	1.84
ILMN_1753404	LRRC23	NM_201650.1	0.000182	0.0181	0.66
ILMN_1759766	CTXN1	NM_206833.2	0.000182	0.0181	0.6
ILMN_1753805	PRKD2	NM_016457.3	0.000189	0.0186	0.66
ILMN_1664772	ATP2B4	NM_001001396.1	0.000197	0.019	1.67
ILMN_1736077	LIAS	NM_006859.2	0.000198	0.019	1.68
ILMN_3307651	APOBEC3D	NM_152426.3	0.0002	0.0192	0.65
ILMN_1675398	ALDH1B1	NM_000692.3	0.000208	0.0195	1.67
ILMN_1803811	TRIB1	NM_025195.2	0.000209	0.0195	1.87
ILMN_2258268	GLRX2	NM_197962.1	0.000209	0.0195	1.58
ILMN_1742738	C1orf190	NM_001013615.1	0.00021	0.0195	0.66
ILMN_1778991	NFIB	NM_005596.2	0.000211	0.0195	0.64
ILMN_1666503	DENND2A	NM_015689.2	0.000213	0.0196	0.31
ILMN_1726448	MMP1	NM_002421.2	0.000215	0.0197	2.62
ILMN_1700268	QPRT	NM_014298.3	0.000219	0.0199	0.65
ILMN_2374425	CCNE1	NM_001238.1	0.000219	0.0199	1.66
ILMN_1769633	CTSO	NM_001334.2	0.000221	0.02	0.6
ILMN_1674661	CIRBP	NM_001280.1	0.000222	0.02	0.51
ILMN_3275489	LOC100131905	XR_039334.1	0.000224	0.02	0.53
ILMN_2330410	EIF3C	NM_001037808.1	0.000225	0.0201	1.51
ILMN_1696066	CARS	NM_001014438.1	0.000225	0.0201	1.6
ILMN_2363165	TACC2	NM_206861.1	0.000229	0.0202	0.56
ILMN_2406169	PKIG	NM_007066.3	0.000237	0.0207	0.64
ILMN_3236049	SNORD12	NR_003030.1	0.00024	0.0209	1.69
ILMN_1801043	GSN	NM_198252.2	0.000241	0.0209	0.36
ILMN_3253990	LOC100130233	XR_038429.1	0.000242	0.0209	1.71
ILMN_1666690	ACRC	NM_052957.3	0.000243	0.021	1.59
ILMN_2188264	CYR61	NM_001554.3	0.000244	0.021	2.31
ILMN_1671933	CLCC1	NM_015127.3	0.000253	0.0214	0.61
ILMN_1793476	PRKCDBP	NM_145040.2	0.000253	0.0214	0.43
ILMN_1768962	AKAP8L	NM_014371.2	0.000256	0.0216	0.53
ILMN_1788547	GCLM	NM_002061.2	0.000256	0.0216	1.86
ILMN_1790637	C11orf80	NM_024650.2	0.000259	0.0217	0.57
ILMN_2354855	OTUB1	NR_003089.1	0.00026	0.0217	0.62
ILMN_1753468	CD63	NM_001040034.1	0.00027	0.0224	0.58
ILMN_1713636	S100A6	NM_014624.3	0.00027	0.0224	0.29
ILMN_1691731	PARP14	NM_017554.1	0.00027	0.0224	0.64
ILMN_3240354	CYCSP52	NR_001560.1	0.000274	0.0225	0.12
ILMN_1730825	SGOL1	NM_138484.2	0.000276	0.0225	1.55
ILMN_1752159	AHNAK	NM_024060.2	0.000276	0.0225	0.43
ILMN_1763228	MEF2D	NM_005920.2	0.000279	0.0227	0.59
ILMN_1662306	RABL3	NM_173825.3	0.00028	0.0227	1.66
ILMN_1718679	USP19	NM_006677.1	0.000282	0.0227	0.56
ILMN_1653599	ATP5D	NM_001687.4	0.000282	0.0227	0.55
ILMN_1792473	AIF1	NM_032955.1	0.000284	0.0227	0.25
ILMN_1798940	LOC644131	XR_017481.1	0.000285	0.0227	1.52
ILMN_1810214	JUND	NM_005354.3	0.000285	0.0227	0.5
ILMN_2277676	ERCC1	NM_001983.2	0.000287	0.0228	0.57
ILMN_1798256	UPP1	NM_003364.2	0.000288	0.0228	2.3
ILMN_3251383	CCDC74B	NM_207310.1	0.000291	0.023	1.69
ILMN_1770742	TMEM55B	NM_144568.1	0.000296	0.0233	0.59
ILMN_1672004	TOB1	NM_005749.2	0.000301	0.0234	0.47
ILMN_1674706	MTHFD2	NM_006636.3	0.000303	0.0234	1.66
ILMN_1778561	WEE1	NM_003390.2	0.000303	0.0234	1.54
ILMN_1669703	TNK2	NM_005781.4	0.000304	0.0234	0.66
ILMN_1669592		NM_001005416.1	0.000304	0.0235	0.63
ILMN_2415179	CLSTN1	NM_001009566.1	0.000305	0.0235	0.55
ILMN_1796417	ASNS	NM_133436.1	0.000308	0.0236	1.66
ILMN_2390299	PSMB8	NM_004159.4	0.000308	0.0236	0.42
ILMN_1659405	LOC653773	XM_938755.2	0.00031	0.0237	0.6
ILMN_1673181	SNORD100	NR_002435.1	0.000311	0.0237	1.54
ILMN_1681741	C1orf31	NM_001012985.1	0.000311	0.0237	1.64
ILMN_2165753	HLA-A29.1	NM_001080840.1	0.000316	0.0239	0.32
ILMN_1693620	PGM3	NM_015599.1	0.000318	0.024	1.57
ILMN_2398107	ASNS	NM_133436.1	0.000319	0.024	1.56
ILMN_1779015	ZNF467	NM_207336.1	0.000319	0.024	0.41
ILMN_1658333	ECM1	NM_004425.2	0.00032	0.024	0.56
ILMN_2306540	PDE9A	NM_001001567.1	0.00032	0.024	0.62
ILMN_1777740	C8orf55	NM_016647.2	0.000323	0.0242	0.58
ILMN_1724826	DNM1L	NM_012063.1	0.000331	0.0245	1.57
ILMN_1722524	GALNT14	NM_024572.2	0.000333	0.0246	1.61
ILMN_3236634	LOC728889	XR_015885.2	0.000339	0.0248	1.62
ILMN_1669718	PSENEN	NM_172341.1	0.000341	0.0249	0.43
ILMN_1772731	HAGH	NM_005326.4	0.000345	0.0251	0.65
ILMN_3200921	LOC642590	XR_016251.2	0.000354	0.0254	1.51
ILMN_1692684	SMARCD2	NM_003077.2	0.000366	0.026	0.48
ILMN_1658425	DAG1	NM_004393.2	0.00037	0.026	0.65
ILMN_1732127	RBKS	NM_022128.1	0.000371	0.026	0.64
ILMN_1734814	HSPA4	NM_002154.3	0.000373	0.0261	1.86
ILMN_1699496	PHF21A	NM_016621.2	0.000376	0.0262	0.66
ILMN_2337336	PVRL2	NM_001042724.1	0.000377	0.0262	0.58
ILMN_1768391	ARL4C	NM_005737.3	0.000384	0.0264	0.62
ILMN_1718900	KCTD2	NM_015353.1	0.000385	0.0265	0.61
ILMN_1730620	ARRB1	NM_004041.3	0.000385	0.0265	0.66
ILMN_1807206	DHRS1	NM_138452.1	0.000388	0.0266	0.61
ILMN_1876266	GJA3	NM_021954.3	0.00039	0.0267	0.54
ILMN_2320250	NOL6	NM_139235.3	0.000391	0.0268	1.54
ILMN_1689177	PPAPDC1A	NM_001030059.1	0.000394	0.0268	1.84
ILMN_1657111	C14orf78	XM_001132404.1	0.000402	0.027	0.52
ILMN_1674934	FOXF2	NM_001452.1	0.000402	0.027	1.69
ILMN_1662427	PTP4A3	NM_007079.2	0.000403	0.027	0.61
ILMN_1685109	POLR3D	NM_001722.2	0.000403	0.027	1.54
ILMN_1768595	DLG4	NM_001365.2	0.000406	0.0271	0.33
ILMN_1685052	DNAH1	NM_015512.3	0.000411	0.0273	0.62
ILMN_1740418	CYP27B1	NM_000785.3	0.000414	0.0273	1.63
ILMN_1740500	TSPYL4	NM_021648.4	0.000414	0.0273	0.57
ILMN_1660021	M6PRBP1	NM_005817.3	0.000415	0.0274	0.66
ILMN_1660923	HCG4	NR_002139.1	0.000419	0.0275	0.45
ILMN_1658685	ELFN2	NM_052906.3	0.000419	0.0275	0.61
ILMN_1814557	TRPS1	NM_014112.2	0.000421	0.0275	0.63
ILMN_1802603	RFNG	XM_001132711.1	0.000427	0.0278	0.6
ILMN_1677385	C8orf40	NM_138436.2	0.000428	0.0278	0.54
ILMN_1655930	ELL2	NM_012081.4	0.00043	0.0278	1.64
ILMN_2408938	LRRC20	NM_018239.2	0.000433	0.028	0.53
ILMN_1682717	IER3	NM_003897.3	0.000434	0.028	2.99
ILMN_1684628	ZFP90	NM_133458.2	0.000435	0.0281	0.66
ILMN_1662174	ORMDL3	NM_139280.1	0.00044	0.0283	0.62
ILMN_1659029	FAM116B	NM_001001794.2	0.000443	0.0283	0.55
ILMN_1714489	CIB2	NM_006383.2	0.000444	0.0283	0.66
ILMN_1740234	GSTO2	NM_183239.1	0.000449	0.0285	0.38
ILMN_1682864	SPSB3	NM_080861.3	0.00045	0.0285	0.65
ILMN_2060115	SORL1	NM_003105.3	0.000454	0.0287	0.46
ILMN_1695357	CCDC99	NM_017785.3	0.000455	0.0287	1.7
ILMN_2185845	BRSK1	NM_032430.1	0.000461	0.029	0.56
ILMN_3239445	ZBTB42	NM_001137601.1	0.000467	0.0291	0.6
ILMN_1728349	TMEM63B	NM_018426.1	0.00047	0.0293	0.48
ILMN_2407482	ITPA	NM_033453.2	0.000472	0.0293	0.47
ILMN_1737252	NRG1	NM_013962.2	0.000473	0.0293	2.63
ILMN_1698243	C1orf85	NM_144580.1	0.000473	0.0293	0.63
ILMN_1684802	TAF5	NM_006951.3	0.000474	0.0293	1.54
ILMN_2086095	ID2	NM_002166.4	0.000481	0.0296	4.24
ILMN_1675684	APOBEC3C	NM_014508.2	0.000488	0.0297	0.6
ILMN_2393254	CAPNS1	NM_001749.2	0.000489	0.0297	0.54
ILMN_1702633	RETSAT	NM_017750.2	0.000489	0.0297	0.55
ILMN_3187324	CNRIP1	NM_001111101.1	0.00049	0.0297	1.55
ILMN_1691647	CGB5	NM_033043.1	0.000491	0.0297	0.44
ILMN_1708029	C9orf127	NM_016446.2	0.000492	0.0297	0.52
ILMN_1721876	TIMP2	NM_003255.4	0.000492	0.0297	0.57
ILMN_1755620	IER5L	NM_203434.2	0.000493	0.0297	0.53
ILMN_1713749	CORO1A	NM_007074.2	0.000494	0.0298	0.48
ILMN_1671583	MKRN1	NM_013446.2	0.000497	0.0298	0.49
ILMN_2413899	MCM10	NM_018518.3	0.000498	0.0298	1.52
ILMN_1740508	KCNMA1	NM_001014797.1	0.000499	0.0298	0.62
ILMN_1799104	SPAG9	NM_003971.3	0.000505	0.03	1.55
ILMN_1807359	CLEC11A	NM_002975.2	0.000517	0.0302	0.54
ILMN_1758523	ABCA3	NM_001089.1	0.000521	0.0303	0.53
ILMN_2384544	ADAM15	NM_003815.3	0.000533	0.0306	0.55
ILMN_2310814	MAPT	NM_016841.2	0.000537	0.0307	0.47
ILMN_1794230	SCAND1	NM_016558.2	0.000541	0.0308	0.48
ILMN_1789991		NM_020814.1	0.00055	0.0312	1.55
ILMN_2402341	MAPK3	NM_001040056.1	0.000556	0.0313	0.62
ILMN_1652369	ERCC1	NM_202001.1	0.000558	0.0314	0.51
ILMN_1745655	PEX16	NM_004813.1	0.000559	0.0315	0.64
ILMN_1740861	DTWD1	NM_020234.4	0.000567	0.0317	1.59
ILMN_1763455	VSTM1	NM_198481.3	0.000569	0.0317	2.05
ILMN_1679382	CCT2	NM_006431.2	0.000572	0.0319	1.51
ILMN_1721136	H6PD	NM_004285.3	0.000576	0.032	0.6
ILMN_1680874	TUBB2B	NM_178012.3	0.000577	0.032	0.25
ILMN_2158336	SH3GLB2	NM_020145.2	0.000578	0.0321	0.62
ILMN_1771019	MTMR4	NM_004687.3	0.00058	0.0321	0.63
ILMN_1718770	FLJ36070	NM_182574.1	0.000587	0.0322	0.54
ILMN_1773780	FAM173A	NM_023933.1	0.000588	0.0322	0.63
ILMN_1736834	SKIL	NM_005414.2	0.000591	0.0323	1.77
ILMN_3256801	C1orf203	NR_024125.1	0.000592	0.0323	0.61
ILMN_1743806	MIF4GD	NM_020679.2	0.000598	0.0325	0.66
ILMN_2096747	SNORA33	NR_002436.1	0.000598	0.0325	1.67
ILMN_1761425	OLFML2A	NM_182487.2	0.000602	0.0326	0.26
ILMN_1765966	CHGB	NM_001819.1	0.000604	0.0327	0.52
ILMN_1757702	LOC647673	XM_936731.1	0.000605	0.0327	0.66
ILMN_1769779	PTP4A3	NM_007079.2	0.000606	0.0327	0.65
ILMN_1724250	GRN	NM_002087.2	0.000609	0.0328	0.41
ILMN_1749478	TCEAL3	NM_032926.2	0.000617	0.033	0.57
ILMN_1762932	CHMP2A	NM_198426.1	0.000618	0.0331	0.51
ILMN_1705922	BAIAP2	NM_006340.1	0.000621	0.0331	0.53
ILMN_1727753	CR2	NM_001006658.1	0.000623	0.0332	0.54
ILMN_1688295	ZNF219	NM_016423.1	0.000625	0.0332	0.55
ILMN_1679217	FAM110B	NM_147189.2	0.000639	0.0337	0.57
ILMN_1772876	ZNF395	NM_018660.2	0.00064	0.0337	0.63
ILMN_3202591	LOC440311	XR_038867.1	0.000644	0.0337	0.34
ILMN_1802106	APOBEC3G	NM_021822.1	0.000646	0.0338	0.59
ILMN_1745471	IRF9	NM_006084.4	0.000647	0.0338	0.57
ILMN_1750160	FASTKD3	NM_024091.2	0.00065	0.0338	1.54
ILMN_1761147	GABPB2	NM_016655.3	0.000652	0.0338	1.58
ILMN_1757467	H1F0	NM_005318.2	0.000653	0.0338	0.43
ILMN_3273047	LOC100130769	XR_039217.1	0.000659	0.034	1.62
ILMN_1766247	ZBTB2	NM_020861.1	0.00066	0.034	1.62
ILMN_2196335	C12orf11	NM_018164.1	0.000671	0.0344	1.56
ILMN_1715715	CEBPA	NM_004364.2	0.000673	0.0345	0.61
ILMN_1801664	POLR3K	NM_016310.2	0.000675	0.0345	1.51
ILMN_1679177	MARS2	NM_138395.2	0.000678	0.0346	1.52
ILMN_1676191	DARS2	NM_018122.3	0.000681	0.0346	1.64
ILMN_1718924	ETFA	NM_000126.2	0.000686	0.0348	0.18
ILMN_1655229	SLC7A11	NM_014331.3	0.000697	0.0351	1.88
ILMN_3247939	SNORA23	NR_002962.1	0.0007	0.0352	1.6
ILMN_1770854	LOC391124	XM_497719.2	0.000701	0.0352	0.38
ILMN_1741475	C7orf47	NM_145030.1	0.000703	0.0352	0.63
ILMN_3278170	LOC441455	XR_041340.1	0.000714	0.0355	0.51
ILMN_1801853	DPY19L2	NM_173812.4	0.000723	0.0356	1.51
ILMN_3208014	LOC100131866	XR_038146.1	0.000723	0.0356	0.5
ILMN_1819608		AL157484	0.000726	0.0357	0.37
ILMN_1673543	PGM2	NM_018290.2	0.00073	0.0358	1.53
ILMN_2045994	SEPW1	NM_003009.2	0.000731	0.0358	0.41
ILMN_1855430	LOC199800	XM_001134053.1	0.000732	0.0358	1.61
ILMN_2219556	ISCA1	NM_030940.3	0.000733	0.0359	1.51
ILMN_2306189	MAGED1	NM_006986.3	0.000744	0.0362	0.55
ILMN_1808202	C19orf22	NM_138774.2	0.000751	0.0365	0.42
ILMN_1659255	RP2	NM_006915.1	0.000754	0.0366	1.61
ILMN_2404512	PSEN2	NM_000447.1	0.000764	0.0369	0.56
ILMN_1730906	FILIP1L	NM_182909.2	0.000764	0.0369	0.35
ILMN_2222872	RBM18	NM_033117.2	0.000765	0.0369	1.52
ILMN_1792173	TUBGCP4	NM_014444.2	0.000769	0.037	1.5
ILMN_1792672	POLR2D	NM_004805.2	0.000775	0.0372	1.52
ILMN_1678546	PEX11B	NM_003846.1	0.000777	0.0372	0.6
ILMN_1707077	SORT1	NM_002959.4	0.00078	0.0373	0.49
ILMN_1694325	NFIX	NM_002501.2	0.000789	0.0375	0.37
ILMN_1809590	GINS2	NM_016095.1	0.000791	0.0375	1.75
ILMN_3299905	RNFT2	NM_032814.3	0.000793	0.0376	0.63
ILMN_2408039	EEF1D	NM_032378.2	0.000805	0.0379	0.65
ILMN_1679949	SLC25A23	NM_024103.2	0.00082	0.0385	0.58
ILMN_1765446	EMP3	NM_001425.1	0.000821	0.0385	0.63
ILMN_1729216	CRYAB	NM_001885.1	0.000826	0.0386	0.13
ILMN_2324561	SLC7A6	NM_001076785.1	0.000827	0.0386	1.69
ILMN_1747195	PSMB8	NM_148919.3	0.000828	0.0386	0.44
ILMN_1665107	ITGB1BP1	NM_022334.3	0.000828	0.0386	1.57
ILMN_2161955	PGK2	NM_138733.2	0.000841	0.039	0.28
ILMN_1674038	CTSD	NM_001909.3	0.000843	0.039	0.38
ILMN_1792455	TMEM158	NM_015444.2	0.000844	0.039	0.55
ILMN_1747281	EVI5L	NM_145245.2	0.000849	0.0392	0.61
ILMN_1703316	LOC255783	NR_002797.1	0.00085	0.0392	0.61
ILMN_1732296	ID3	NM_002167.2	0.000858	0.0393	3.19
ILMN_1680453	ITM2C	NM_001012516.1	0.000862	0.0394	0.62
ILMN_1803745	SUOX	NM_000456.2	0.000862	0.0394	0.65
ILMN_1720114	GMNN	NM_015895.3	0.000864	0.0394	1.58
ILMN_3209973	LOC646044	XR_037328.1	0.000868	0.0395	0.66
ILMN_2232478	APOBEC3G	NM_021822.1	0.000869	0.0395	0.56
ILMN_2144162	FLJ25006	NM_144610.1	0.000875	0.0397	1.66
ILMN_1802706	IDH3G	NM_174869.1	0.000876	0.0397	0.59
ILMN_1794349	XYLB	NM_005108.2	0.000883	0.0399	1.72
ILMN_1736816	C13orf3	NM_145061.3	0.000887	0.0399	1.57
ILMN_1776522	RAG1AP1	NM_018845.2	0.000891	0.0401	0.57
ILMN_1810037	RUSC2	NM_014806.1	0.000895	0.0401	1.6
ILMN_2054019	ISG15	NM_005101.1	0.000896	0.0401	0.52
ILMN_1657771	CRTC2	NM_181715.1	0.000898	0.0401	0.63
ILMN_2413964	GABRG2	NM_000816.2	0.000899	0.0401	0.62
ILMN_2090802	TMEM79	NM_032323.1	0.000903	0.0402	1.61
ILMN_3241139	SNORD57	NR_002738.1	0.000905	0.0402	1.97
ILMN_1696749	LMNA	NM_005572.3	0.000907	0.0402	0.61
ILMN_3202315	LOC643779	XR_018427.1	0.000915	0.0404	1.58
ILMN_1749930	TMEM48	NM_018087.3	0.000921	0.0405	1.51
ILMN_1813139	ANKDD1A	NM_182703.3	0.000923	0.0406	0.55
ILMN_1750961	TM6SF1	NM_023003.2	0.000926	0.0406	0.41
ILMN_1737992	CRAT	NM_000755.2	0.000938	0.0409	0.59
ILMN_1735579	CGB8	NM_033183.2	0.000938	0.0409	0.43
ILMN_1797974	AIG1	NM_016108.2	0.000951	0.0414	0.59
ILMN_2201533	C17orf61	NM_152766.2	0.000953	0.0414	0.58
ILMN_1676336	AADACL1	NM_020792.3	0.000955	0.0414	2.02
ILMN_1695949	SIGLEC12	NM_033329.1	0.000957	0.0415	0.4
ILMN_1666050	TMUB1	NM_031434.2	0.000962	0.0416	0.65
ILMN_1690523	LRRC20	NM_018239.2	0.000964	0.0416	0.61
ILMN_1762275	CSE1L	NM_177436.1	0.000972	0.0419	1.87
ILMN_1693340	RAC3	NM_005052.2	0.000975	0.0419	0.38
ILMN_1694327	LOC285176	XM_937850.1	0.00098	0.042	1.53
ILMN_1689119	ZC3H5	XM_940903.2	0.000984	0.0421	0.63
ILMN_2121408	HBEGF	NM_001945.1	0.000999	0.0426	2.21
